# Supplementary material for: Ornithopod diversity in the Griman Creek Formation (Cenomanian), New South Wales, Australia
Source: PeerJ. 2018 Dec 4;6:e6008. doi: 10.7717/peerj.6008 (PMC6284429; doi:10.7717/peerj.6008)
Supplement: Supplemental Information 1 [file peerj-06-6008-s001.nex]

#NEXUS
[written Wed Jul 18 09:51:19 AEST 2018 by Mesquite  version 3.5 (build 888) at Toms-iMac.local/129.180.75.213]

BEGIN TAXA;
	DIMENSIONS NTAX=77;
	TAXLABELS
		Marasuchus_lilloensis Abrictosaurus_consors Agilisaurus_louderbacki Albertadromeus_syntarsus Anabisetia_saldiviai Archaeoceratops_oshimai Asilisaurus_kongwe Atlascopcosaurus_loadsi Burianosaurus_augustai Callovosaurus_leedsi Camptosaurus_dispar Changchunsaurus_parvus Dryosaurus_altus Dysalotosaurus_lettowvorbecki Echinodon_becklesii Elrhazosaurus_nigeriensis Emausaurus_ernesti Eocursor_parvus Eousdryosaurus_nanohallucis Fruitadens_haagarorum Gasparinisaura_cincosaltensis Gideonmantellia_amosanjuanae Haya_griva Herrerasaurus_ischigualastensis Heterodontosaurus_tucki Hexinlusaurus_multidens Hypsilophodon_foxii Iguanodon_bernissartensis Jeholosaurus_shanyuanensis Kaiparowits_orodromine Koreanosaurus_boseongensis Kulindadromeus_zabaikalicus Leaellynasaura_amicagraphica Lesothosaurus_diagnosticus Liaoceratops_yanzigouensis LRF_3050 Lycorhinus_angustidens Macrogryphosaurus_gondwanicus Manidens_condorensis Micropachycephalosaurus_hongtuyanensis Mochlodon_suessi Mochlodon_vorosi Morrosaurus_antarcticus Muttaburrasaurus_langdoni NewParksosaurus Notohypsilophodon_comodorensis Orodromeus_makelai Oryctodromeus_cubicularis Othnielosaurus_consors Ouranosaurus_nigeriensis Pegomastax_africanus Pisanosaurus_mertii Qantassaurus_intrepidus Rhabdodon_priscus Sanjuansaurus_gordilloi Scelidosaurus_harrisonii Scutellosaurus_lawleri Silesaurus_opolensis Stenopelix_valdensis Talenkauen_santacrusensis Tassiniboiensis Tawa_hallae Tenontosaurus_dossi Tenontosaurus_tiletti Thescelosaurus_garbanii Thescelosaurus_neglectus Tianyulong_confuciusi Trinisaura_santamartaensis Valdosaurus_canaliculatus Wannanosaurus_yansiensis Yandusaurus_hongheensis Yinlong_downsi Yueosaurus_tiantaiensis Zalmoxes_robustus Zalmoxes_shqiperorum Zephyrosaurus_schaffi Weewarrasaurus 
	;

END;


BEGIN CHARACTERS;
	DIMENSIONS  NCHAR=255;
	FORMAT DATATYPE = STANDARD GAP = - MISSING = ? SYMBOLS = "  0 1 2 3 4 5";
	MATRIX
	Marasuchus_lilloensis                   ?????????????????????????????????????????????????????????????????????????????????????????0???????????????????0?????????????????????????????????1?0?0?????1????0?????0????????????????0001002??00?02???012?0?0?00??000000001?00?000?230?0?0020?0???002000?00?0??
	Abrictosaurus_consors                   ?10?0111100?1????01100101????0?0????????????????????????????????????101?0?0??01101?0?????00?????0?????????????0200?11??0??1?00000113?1?01?01???????1????????????????0000????????0?????1100101?00??????????0??????????0?1112?00???0??2?????????????0001?00???00?
	Agilisaurus_louderbacki                 01001010??0?1?100?1100200111011?010000??0100100??10??0?000000000011???001?0?101101100010001000001??000??1?????01000010?00?0???10011200?0200001??1?11??0?1?1?0001000?01100?0000??000??10100100101?21?2110011000000?100001102?00?0001?2??000????????0001000011000
	Albertadromeus_syntarsus                ?????????????????????????????????????????????????????????????????????????????????????????????????????????????????????????????????????????????????0????????????????????????????????????????????????????????????????????????????????00210?1???????????????0?1????
	Anabisetia_saldiviai                    ?????????????????111?0????????????????????????????????????????????????????1???11???????????????????0????0????????1??1??1??1?0??11?1??0????0??????????????????00100??0?021??0?????????01010101??1?20011110010??100?110011212?010000????????????????000100?1?????
	Archaeoceratops_oshimai                 0110001100101000?111001010002010100001??0111000?010010?0?1010?001011100110?11011110000200000?00010???0??1?????0201?01??11?1?0??101141??0??10???0???2?0011????????????????????????????01001101111?20030????0??????1110?0121??????????2????00110111?0??1000???000
	Asilisaurus_kongwe                      ?0???????????????0?????????????0?????????????02??????????????????????????4???????????????????????????????????????0??????????3????0??0003???????100?00?00?????0000????0???????????????00000???????02???0???0?0110???0?000000?0??01??2100??0020????????1???00?0??
	Atlascopcosaurus_loadsi                 ??????????????????11??????????????????????????????????????????????????????1???11????????????????????????????????????201111?00?111?1?0010?11????????????????????????????????????????????????????????????????????????????????????????????????????????????????????
	Burianosaurus_augustai                  ???????????????????????????????????????????????????????????????????????????????????????????????????????????????????????????????????????????????????????????????????????????????????????????????????????????????000110??1???011100??????1???????????????????????
	Callovosaurus_leedsi                    ???????????????????????????????????????????????????????????????????????????????????????????????????????????????????????????????????????????????????????????????????????????????????????????????????????????????000110001112101110??????????????????????????????
	Camptosaurus_dispar                     1101?????????00?1????????001111??101??010???0??0??1011011?0011101?2?01?1??111???1?111??11???1?00?0110???0012001?0????1111111??011?11??1?100??0???1??211111?000?110????01101111??101??1?000???1??0??1???1(0 1)?1?1?11001?0001???01111?11???0?0012????0??1??100??1???
	Changchunsaurus_parvus                  01001011010111?00111?1?0??00???001?002??0101??0??1???000?0000??????10001111?10111100120000?0??001??0????1???1?0100?010?01?0?0?10011200?0?01?0010??1?????????000?0?00??10??????????????1??????????????????????????011?00121?????????3?10???????????0??1000?1?001
	Dryosaurus_altus                        010020???00?100111110010000010100001101000010010?0101000100??1000?11110112111011110100?11010110010000?111002011?011?211111111?111011?0111010?111?1?2101120?100?01?????011000?0??10???1101010111102111110(0 1)0101?10101100012121010101002103?010111111?001110110000
	Dysalotosaurus_lettowvorbecki           010020???00?100111110010100110100001101000010011?0101010100???000?11110111011011110110?11010110010000?111102211?0???21????11?1111011?0110010011??112?01121??00?010?0???11010????10???110101011111211111010101?10101100012121011101??2103?01?11??0?00?1110110000
	Echinodon_becklesii                     ?1??0???????????0011??????????????????????????????????????????????????1?000?10110?????????????????????????????020??11??0??0?0?00011200?0??0??????????????????????????????????????????????????????????????????????????????????????????????????????????????????0?
	Elrhazosaurus_nigeriensis               ???????????????????????????????????????????????????????????????????????????????????????????????????????????????????????????????????????????????????????????????????????????????????????????????????????????????00011000121?101200??????0???????????????????????
	Emausaurus_ernesti                      ?1???0?0?0??1????1110????????0?1????????0????????????????0????????????0?1????101?????11???0????????????????????????0??????0??????????0?????0????????????????????????????????????????????????????????????????????????????????????????????????????????????????10?
	Eocursor_parvus                         ??????????????????1??????????????????????????????????????0??????????????0???000101000???????????0???1???????????0?????????0??????1??0000?00????????1?????????00?????0?00????????0????01100101?00?2000010010?00?00000?000102000?0001121000???????????????????00?
	Eousdryosaurus_nanohallucis             ??????????????????????????????????????????????????????????????????????????????????????????????????????????????????????????????????????????????????????111?????????????????????????????1000101111???????????????01011100121?1010??002210?00121111110011100?100??
	Fruitadens_haagarorum                   ????0?111????0??0111????????????????????????????????????????????????????0?0??0??0?????????????????????????????0210?01??0??0?0?00011?0??0?00??0?????2???????????????????????????????????????????????????????????0???0?101212?00?00???210???0010?????????????????
	Gasparinisaura_cincosaltensis           01????????????????110?100?0111?0010010??01000001110????000000?0?0???????120?1011?100100??0101?001??010100??2?0??0???1??11?1?00111?10?0?000?0??1????210?1101??0?100?????20?00?????????0101010111112002111?01?01?00?111111212?00?000022101000211121101?1110?1000?
	Gideonmantellia_amosanjuanae            ?????????????????????????????????????????????????????????????????????????????????????????????????????????????????????????????????????????????????1????001????????????????????????????0100?101111?20?21????1????00011000121?000?000?2210?0?????????01?1000?1????
	Haya_griva                              0100001101001110?11101200100?1?0010000??1100000???1??0?010110?001100000111111011?1?00??000?110001??000101?????0101?010??020?0110011?00?01?1000?0???2??0111??000101000?001????0???????01000121?11220021??00100??000111001212?00?000????????0?1?11???001000011000
	Herrerasaurus_ischigualastensis         10000000?00010?0000?000??00020?0101000??0100102??0??100000100000??2?????010?0000000010?0100010000??0?0010?????0100?10??10?0?2100100410?21???00?10000???0?????00?0????0??2?0000?0000220110002?000002???100?0?100000100000001?00?001120100?0021?10??002100000?000
	Heterodontosaurus_tucki                 0100011110001?010011001010001000000003??000000000?0?00?010000?000110?0100?001011010000000010000000?00?100?0?2002110120?11?110011101?11000?110?100002??0000100001????0001200000000000001100101?00?2000010000?011000000101212?00?000??2100??????00000??100001?00?
	Hexinlusaurus_multidens                 01?????????????0??11??1011001100?0?0?0??01??000????????0101?0?0001??????12010011?????????0?00?00?????????????????0??1??00?000?10011300?0200?00101011??002????0010???0?1000?000?0000??01000101101?20021100010??0001000000102?00?00012210100001?1111001100000?00?
	Hypsilophodon_foxii                     01000111010110100111011010011100110000??11000000010000?0000000000111100012011011011010000011000111?000101100100001?0200111110010011000101010001010120001111010011000001000100000000??0100010111112012110001101000111000121?000?00003210201001111110011000110000
	Iguanodon_bernissartensis               1101?????????0??1?????????0121???100??210???1??1??1011001?0?11111?2?01?1??110???1?211???1?????0???111???000220??0????1111111??011?11??1?200??1???1??211111?200?210?????1210111??111??1?010???1??1??????11?1?1?110?1?0101???01131?11???15?012???201?1??111??1???
	Jeholosaurus_shanyuanensis              0100001101011?110111011001002110010001??110000000101001010100000011100001201001111101000001000001??0?0001?1?000001?010?1????0110011200?010000010?11200001????00??0??010000000????????010001011110200?1100?1?000010110001212?00?00013210?000011111100??000?1100?
	Kaiparowits_orodromine                  ?1????????????????????????????2??1???3??????????????????1????000????????1?????11???????????????0???????0????????00??100000??0?0?011?0000?01??021?????????????1??0?1???111???00000001????????????2??????????????000111?01212??0?00??2?1001????011110001000???0??
	Koreanosaurus_boseongensis              ?????????????????????????????????????????????????????????????????????????????????????????????????????????????????????????????????????????????021?0??0???????011101000?1010????????????1?????111???????11???????001111101212?00?00013?1011???????????????????0??
	Kulindadromeus_zabaikalicus             0??0?0????0?1??1?1100?100?000120010000??11001000?10??????000000001??????????0011?11?00?000?1?0001?????????????0?0000??????0??????11?00?02000?????????????????00?????0??0000??????????01000101?00?200211?2?1?00000111?????02?0???????210?0?????????0??100000?00?
	Leaellynasaura_amicagraphica            ??????????????????11??????0??10001?000??????000?0???00??????????????????????????????????????????????????????????????1???11??0?110?13?0?????????????????????????????????????????????????????????????????????????????????????????????????????????????????????????
	Lesothosaurus_diagnosticus              01001011010110100?10101000001110???000??00?000000101000000110000011?00001110000101000110000000000?1010101000100000?0110000000100010??0002000?01000?10000??1??001000?11001001000000???00100100100?20000100110000000000000102000?000022100010010111001?1000110000
	Liaoceratops_yanzigouensis              01100011001010?1?11100???0002?10100002??01100000000000?011010?0000110001101110110100?0?000????0010?0?0101????10201?01??1??110?10011?00?01?10???????????????????????????????????????????????????????????????????????????????????????????????????????????????????
	LRF_3050                                ???????????????????????????????????????????????01010?0??00???21010??????????????????????????????????1????????????????????????????????????????0?111??????2????1?????????0????????????????????????????????1010010????????????0?101???1??????????????0???10???????
	Lycorhinus_angustidens                  ???????11???????0011?0?????????????????????????????????????????????????????????????????????00???????????????????1???1??00???0?000?13?1?????????????????????????????????????????????????????????????????????????????????????????????????????????????????????????
	Macrogryphosaurus_gondwanicus           ????????????????????????????????????????????????????????????????????????????????????????????????????????????????????????????????????????????10110102?0??????1????????????????????????010101011111201111?00??111????????????????????????????????????????????????
	Manidens_condorensis                    ?????????????????011??100?01??10010002??0010?0000110???000100?000?????????0??01101?0102000?0?0001?????10????????10???0?0?????????11?10?0?001???000?20?0??????????????????????????????0?100101??0?200001??????0?????????????????????????????????????????????????
	Micropachycephalosaurus_hongtuyanensis  ????????????????????????????????????0????????00????0??????????????????????????????????2??????????????????????????????????????????????0???????????????0????????????????????????????????1??01????1??????????????0001110?0121?00??0???3?10????????????????????????
	Mochlodon_suessi                        ?????????????????1??????????????????????????????????????????????????????1010101111??????????????????????????????01???011?111??1010?10011011?????????????????????????????????????????????????????????????????????1?????????20???????????????????????????????????
	Mochlodon_vorosi                        ?????????????????1?????????????????00???????00?0110000??????1???????????1010101111????0?????????????????????????01???011?111??1010?100?1011??01??1???????????0??000???1100??????????????????????????????????????0011000121200????1?2210????????????????????????
	Morrosaurus_antarcticus                 ??????????????????????????????????????????????????????????????????????????????????????????????????????????????????????????????????????????????????????????????????????????????????????????????????????????????????11000121???100????2101???????21??????????????
	Muttaburrasaurus_langdoni               ??????????0?10?001110010?001?1100?0010??0?1??01?1?10?0???0????1110???????????011?1??1????0?0?1101??0?0??1??1?????1??10?11???11101?1??0?1??1?011??1?2?????????00?0?????1000100???0????11011101111?200111????????1001100012120110101?221?1?0021?1???01?1?00???00?
	NewParksosaurus                         ???????10???1??0?1110?????00??101100?0??1?0??00??????01?????0??????????????0?01101?0?????01011001?00?????1???0???1??10?0???00?10?11?0?10?00??0?1?0????001???100?00000???0?00???????????001?0111??2????11201101001011110121201???001?210100001??1??000100011000?
	Notohypsilophodon_comodorensis          ?????????????????????????????????????????????????????????????????????????????????????????????????????????????????????????????????????????????01?????00???????0??00????120?0????????????????????????????????????0?111?00121???1000??2210?00??11??????????0??????
	Orodromeus_makelai                      010011110?0011?00111?1101100210011?00300(0 1)10?00000?011011101101000???????121110110100102?001000001100101011111?010??0100000000???0112?000????00201013000010?0?101000???1111000???0000?0100012111122002?1000100?0000111?01212?01000000?101120010111000010000??000
	Oryctodromeus_cubicularis               ?1001?1??10111??01????????0????0?1???0??????0000??01000?10??????????????1??1??11????1?????????00??0000??11?1??0?00???0000??????0?1??00?0?01??021?11310?121?2?101001??0101000?????????1100012?111220021?????????001111001212?0100000?210?100???????0001000111001
	Othnielosaurus_consors                  ??????????????????????????0??????1????????????????????????000??00??????0?1?10?11??????????????????10????00?1?????1???0000?000?1001?200001?0?0010??120??11???100100??0?100?0?00?00??0001000101111020021101?100?0001110001212?00?00?0?2101?2101111110001000???00?
	Ouranosaurus_nigeriensis                110??????????0??1?????????0120???1?0??210???1??1??1001?0??0011111?2????0???10?????111?????????????111???00002???0????1?????1??????1???1??????????1?????????2?0?21???????210?1????????1?????????????????1????1?1???0?0?01???0??????1???140012???2??????1????????
	Pegomastax_africanus                    ?1????????????????????????????????????????????????????????000????????01?0????01101??????????????????????????????110??0????0??????1??10?00011???????????????????????????????????????????????????????????????????????????????????????????????????????????????????
	Pisanosaurus_mertii                     ?????????????????011????????????????????????????????????????????????????????0011?10000??????????????????????????????1??0??????10??100???1?00?????0????????????????????????????????????0???????0???????11?????0??????????????????????110???001???????????0???00?
	Qantassaurus_intrepidus                 ????????????????????????????????????????????????????????????????????????120110110????????????????????????????????????0?????0?????0?400100010???????????????????????????????????????????????????????????????????????????????????????????????????????????????????
	Rhabdodon_priscus                       ?????????????0??0???????????????????????????0?????000?0???????????????????111?111??110????????????0?????100??????????0?11111??101?11?01??11??0???1??10111????0?000????10101??????????1??0????1??2??????10?0?1?111?110001???00??1?10???01?012???201?1??1?????00?
	Sanjuansaurus_gordilloi                 ?????????????????00?00?????0???????????????????????????????????????????????????????????????0????????????????????????0??10?0?2?001?04?0??????00??0?000????????00001??????2?????????????11?????????02??????????????010??????1?00?001?20?0??0021????????????00????
	Scelidosaurus_harrisonii                ?1???0?0??0?1????1110????????0?1????????0???????????????00??????????????1????101?????11???0????????????????????????0??????0??????????0?????0????0?????????0?0????????0???????????????001??110?00?????0???00??1?????0?0?010??0????1??2?????????????????????1?11?
	Scutellosaurus_lawleri                  ?1000??10?0??????110??????0???0110??00???1??00?001?000?000000?00?1???????00000010????11?0??????0???0??????????00000010?0000?0?000102000020000011?011??0??????0?1000??0000??00???00?0??0100100?00?200??11?10?000000000000102000?000??2100?0????????0???00??1?10?
	Silesaurus_opolensis                    ?0000000?00?1?1?000??00????0???0?1??00??????101????100??00????00111??????40??00000?0??1000???0?0000??0??000?2001001?0?0001??3?0?10030003????00210021001??????0000???0?020?00?????????0000002?000002???01000?01001?00?000001?00?011?21000?0020?????0011??000?000
	Stenopelix_valdensis                    ???????????????????????????????????????????????????????????????????????????????????????????????????????????????????????????????????????????????????2??????????0??????????????????????01000101?01?20?3?1?110?010????1?????1??????????2?????????????000?00001000?
	Talenkauen_santacrusensis               ?1001011010?1?100?11?0?????????????????????????????????????????????00001110?101101??????00????????????????????0?01??10?11???0?111?1?00?0??1?00?10?2??????????00?0???00?2?????????????01010101?11?20?11??????1??0??????112?2?0????1??210???????????0??1??0?1??0?
	Tassiniboiensis                         ???????????????????????0?????????????????????????????????010001011????????????????????????????????100101111000????????????????????1??????????0?????????1???2?????????????????????????010?11?1111?21021?????????01011100121?011000102210?00001?11?0000100011?00?
	Tawa_hallae                             1000000??000???0000?000??0002000000000??00000???????00?100000???????????010?00000000???100?0100000???0????????0200?10??10?0?2000100410?2???????10??0?????????00?0?????01????00?0?011?0010?02???0?02???11????1??00010??00001?0???0??2110??0021?????00?100000?000
	Tenontosaurus_dossi                     11002?110?0?1??11?11?010?????100001000??0100001?1?0??1?010??10?01??111?0121?101111?01??01010111010?01???1????00201???0111111?0001?11?011001011?0?1121011????000100001?1100100???10???11010101?11?21?11111010011100110001212?1101011221030??????11?001100011000?
	Tenontosaurus_tiletti                   1??0??????????1?0????0???001110??1100???1???0??0??00?1001????1001?1?01????101???1?0?12?11???1?11?0?01???10020?1?01???0111111??001?11?011001011?0?112101110?1000100001?1100100000101??11010101111020111110010000100110001212011010102210300021111100(0 1)0100011000?
	Thescelosaurus_garbanii                 ?????????????????????????????????????????????????????????????????????????????????????????????????????????????????????????????????????????????????????????????????????????????????????????????????????????????????????????????100??02?10?00001?11100001000??????
	Thescelosaurus_neglectus                11001011010111100111012001002110001000?0(0 1)10000000111101010110?101110000112011011111012?0001010001100?1011??0010001?0101001000110011200002110001110?3?0111??0100?0??20010000000?00000001010101111120021100011010010111001212?11000102210200001111100001000110001
	Tianyulong_confuciusi                   010001111?001010??1???????0?20?0?1?000?????????????????????????????1?0???01?10110110??200???000?0?????????????0211?11??0????0?00011????0??0???????????????????????????102????????????????????????2??????010?0?0??????????????1000?????????????????0??100011000?
	Trinisaura_santamartaensis              ????????????????????????????????????????????????????????????????????????????????????????????????????????????????????????????????????????????????????????1????0??00????02?????????????01010101111?2002?111010?11?0??1?0?12?2001000???2??????????????????????????
	Valdosaurus_canaliculatus               ?????????????????????????????????????????????????????????????????????????????????????????????????????????????????????????????????????????????121????????????????????????????????????????????1????2?12???001?11?000110001212101210002211300??1011?011??1????????
	Wannanosaurus_yansiensis                ??????????????????????21??0???10?0???1?0???????????????0?10?0?10??????????0??01101?000?????????01????????????????0???1???????????0??00?00?0??0?0??????????????????????10??????????????1???1????????????????????00??????1????00???00????????????????????????????
	Yandusaurus_hongheensis                 ?1????????????????11????????????????????????000?????00?????????????????????????????????????00???????????????????????1??00?0001100?13?0????0??0???????????????01000??0?1??????????????????????????????????????????????????????0?00??????1????????????????0??????
	Yinlong_downsi                          011?0011001?1001?111001011002010100001??0101111?000?00?0?10?0?00001100011001101101001??0001011000??0??101???21020?001??00???010?0?12?0???????????????????????????????????????????????01011101??1?20030?????????0??????01212?0?????????????????????0???000?????0
	Yueosaurus_tiantaiensis                 ????????????????????????????????????????????????????????????????????????????????????????????????????????????????????????????????????????????0010???????0?????00?????0?002???????????????????????????????0??????00?11?00121200???????2?????????????0????00??????
	Zalmoxes_robustus                       110001??010?1?0?01110????00021?0?01?10??01100011110010?01001100110211001101?1011111010201??01?101??000200??1?01?011?201111111?1000110011011??010?0?320101????00?0?????110?1??????????1110110??1???????11100?11011011100121201101011?2101?00210?????1????????000
	Zalmoxes_shqiperorum                    ?1???????????????????????00021?00010?0??????0??11??011?0?00?10?111??1???1010101111?0102???????10???0?0200???????01???0?11111?????01100110110?0?0?0?32?1??????000010???110?1??????????1110110?111?2002111100?11111011100121201111011?210??0???0????????????1000?
	Zephyrosaurus_schaffi                   ?10?0?110101?11?011111101?10?110?1?00300???0000000010011101100001?????????0???11???0??1???0???00?1100?1011112001???01000010001100?12?00??????020?0?????11??0?1?100???????0??????????????001?????2???????101?1????11?10012??????00?0?2??110021011100??1000???001
	Weewarrasaurus                          ??????????????????????????????????????????????????????????????????????????00?0???????????????????????????????????1???0?????0?????0??0010?11????????????????????????????????????????????????????????????????????????????????????????????????????????????????????

;

END;
BEGIN LABELS;
	CHARGROUPLABEL 2_state COLOR = (RGB 1 1 1) ;
	CHARGROUPLABEL 3_state COLOR = (RGB 1 1 1) ;
	CHARGROUPLABEL 4_state COLOR = (RGB 1 1 1) ;


END;

BEGIN ASSUMPTIONS;
	TYPESET * UNTITLED   =  unord:  1- 255;

END;

BEGIN MESQUITECHARMODELS;
	ProbModelSet * UNTITLED   =  'Mk1 (est.)':  1- 255;
END;
